# Supplementary material for: Estimated Impact of Achieving the Australian National Sodium Reduction Targets on Blood Pressure, Chronic Kidney Disease Burden and Healthcare Costs: A Modelling Study
Source: Nutrients. 2023 Jan 9;15(2):318. doi: 10.3390/nu15020318 (PMC9865653; doi:10.3390/nu15020318)
Supplement: Supplementary file 1 [file nutrients-15-00318-s001.zip]

Archive with 1 entries (1 files):
- nutrients-2125422-supplementary.pdf
